# Supplementary material for: Sex differences in human gregariousness
Source: PeerJ. 2015 May 21;3:e974. doi: 10.7717/peerj.974 (PMC4451033; doi:10.7717/peerj.974)
Supplement: Supplemental Information 1 [file peerj-03-974-s001.xls]

## Sheet: Data June 9 2014.sav
pair_number	affinity	Sex_Experimenter	Sex_Child	agefocal	firstchoice	firstchoicechild	agefocal60	firstchoiceadult
1		2	1	45	1	1	59	0
2		2	1	46	1	1	59	0
3		2	1	40	3	4	59	0
4		2	1	42	1	1	59	0
5		2	1	45	3	4	59	0
6		2	1	39	3	4	59	0
7		2	2	41	2	4	59	2
8		2	2	45	3	4	59	0
9		2	2	45	3	4	59	0
10		2	2	45	3	4	59	0
11		2	2	47	1	1	59	0
12		2	2	37	3	4	59	0
13		2	2	37	1	1	59	0
26		2	2	55	1	1	59	0
27		2	2	62	1	1	72	0
28		1	2	58	1	1	59	0
31		2	1	59	1	1	59	0
36		2	2	58	3	4	59	0
38		1	2	63	3	4	72	0
39		2	1	55	1	1	59	0
40		1	2	68	3	4	72	0
41		2	2	67	1	1	72	0
42		2	2	64	1	1	72	0
43		2	2	65	1	1	72	0
47		2	1	69	1	1	72	0
48		2	1	72	1	1	72	0
50		2	1	65	1	1	72	0
53		2	2	64	3	4	72	0
54		1	2	65	3	4	72	0
57		2	2	66	3	4	72	0
60		2	1	68	1	1	72	0
63		2	1	66	3	4	72	0
74		2	2	68	3	4	72	0
79		2	2	70	1	1	72	0
81		2	2	67	3	4	72	0
82		2	1	71	1	1	72	0
84		2	2	66	3	4	72	0
85		2	1	71	3	4	72	0
86		2	1	71	3	4	72	0
87		2	2	66	1	1	72	0
91		2	2	69	1	1	72	0
93		2	1	71	1	1	72	0
94		2	2	67	1	1	72	0
95		2	2	71	3	4	72	0
96		2	1	71	1	1	72	0
101	2	1	1	67	1	1	72	0
102	5	1	2	68	2	4	72	2
103	5	1	2	64	1	1	72	0
104	3	1	1	42	1	1	59	0
105	3	1	2	45	1	1	59	0
106	5	1	1	60	1	1	72	0
107	5	1	1	58	1	1	59	0
108	5	1	2	56	1	1	59	0
109	3	1	2	51	2	4	59	2
110	3	1	1	61	1	1	72	0
111	2	1	2	43	1	1	59	0
112	2	1	2	36	1	1	59	0
115	0	1	2	45	3	4	59	0
117	5	1	2	52	3	4	59	0
118	0	1	1	58	1	1	59	0
119	3	1	2	62	3	4	72	0
122	1	1	1	38	3	4	59	0
124	0	1	1	47	3	4	59	0
125	3	1	2	50	3	4	59	0
126	3	1	2	48	3	4	59	0
127	1	1	2	56	3	4	59	0
128	1	1	1	56	3	4	59	0
129	1	1	1	57	1	1	59	0
130	1	1	1	58	3	4	59	0
201	2	1	1	49	1	1	59	0
204	5	1	2	46	3	4	59	0
207	0	1	2	40	3	4	59	0
209	5	1	1	42	3	4	59	0
211	2	1	1	51	1	1	59	0
212	5	1	2	49	3	4	59	0
213	3	1	2	53	1	1	59	0
214	1	1	1	54	1	1	59	0
216	1	1	1	50	2	4	59	2
218	5	1	1	57	3	4	59	0
220	1	1	2	67	3	4	72	0
221	4	1	2	62	1	1	72	0
222	2	1	2	66	3	4	72	0
92		2	2	67	1	1	72	0
32		2	1	64	1	1	72	0
